# Supplementary material for: Co-Delivery of Letrozole and Cyclophosphamide via Folic Acid-Decorated Nanoniosomes for Breast Cancer Therapy: Synergic Effect, Augmentation of Cytotoxicity, and Apoptosis Gene Expression
Source: Pharmaceuticals (Basel). 2021 Dec 21;15(1):6. doi: 10.3390/ph15010006 (PMC8780158; doi:10.3390/ph15010006)
Supplement: Supplementary file 1 [file pharmaceuticals-15-00006-s001.zip]

Archive with 1 entries (1 files):
- pharmaceuticals-1499475-supplementary.pdf
